# Supplementary material for: Metabolite Predictors of Breast and Colorectal Cancer Risk in the Women’s Health Initiative
Source: Metabolites. 2024 Aug 20;14(8):463. doi: 10.3390/metabo14080463 (PMC11356420; doi:10.3390/metabo14080463)
Supplement: Supplementary file 1 [file metabolites-14-00463-s001.zip]

Archive with 2 entries (2 files):
- Supplemental materials.pdf
- Supplemental Table S4 Metabolites for each platform.xlsx
