# Supplementary material for: Metabolite Predictors of Breast and Colorectal Cancer Risk in the Women’s Health Initiative
Source: Metabolites. 2024 Aug 20;14(8):463. doi: 10.3390/metabo14080463 (PMC11356420; doi:10.3390/metabo14080463)
Supplement: Supplementary file 1 [file metabolites-14-00463-s001.zip › Supplemental Table S4 Metabolites for each platform.xlsx]

## Sheet: LC-MS Serum metabolites
LC-MS/MS Metabolites (Q1/Q3)
Pyruvate (87.0 / 43.0)
lactate (89.0 / 43.0)
Oxalacetate (131.0 / 113.0)
PEP (167.0 / 79.0)
DHAP (169.0 / 79.0)
D-GA3P (169.0 / 97.0)
Glucose (179.0 / 89.0)
2/3-Phosphoglyceric Acid (185.0 / 97.0)
G1P/G6P/F6P/F1P (259.0 / 97.0)
F16BP/F26BP/G16BP (339.0 / 79.0)
Malonic Acid (103.0 / 41.0)
3HBA (103.0 / 59.0)
Fumaric Acid (115.0 / 71.0)
Maleic Acid (115.0 / 71.0 (2))
Succinate (117.0 / 73.0)
Malate (133.0 / 115.0)
Alpha-Ketoglutaric Acid (145.0 / 101.0)
2-methylglutaric acid (145.0 / 101.1)
trans-Aconitate (173.0 / 85.0)
cis-aconitate (173.0 / 59.0)
Citric Acid (191.0 / 111.0)
isocitric acid (191.0 / 111.1)
Glycine (76.0 / 30.1)
Sarcosine (90.0 / 44.0)
Alanine (90.0 / 44.0 (2))
Cadaverine (103.0 / 86.0)
Serine (106.0 / 60.0)
Proline (116.0 / 70.0)
5-Aminovaleric Acid (118.0 / 101.0)
Valine (118.0 / 72.0)
Threonine (120.0 / 74.0 (2))
Cysteine (122.0 / 59.0)
Pipecolate (130.0 / 84.0)
Leucine /D-norleucine (132.0 / 86.0)
iso-Leucine /allo-isoleucine (132.0 / 86.0 (2))
Asparagine (133.0 / 74.0)
S-methylcysteine (136.0 / 119.0)
Tyramine (138.0 / 121.0)
4-guanidinobutanoate (146.0 / 87.1)
Glutamine (147.0 / 84.0)
Lysine (147.0 / 84.0 (2))
Glutamic acid (148.0 / 84.0)
Methionine (150.0 / 61.0)
Histidine (156.0 / 110.0)
Tryptamine (161.0 / 144.0)
Phenylalanine (166.0 / 120.0)
1/3-Methylhistidine (170.0 / 96.0)
Arginine (175.0 / 70.0)
Cysteinyl-Glycine (Cys-Gly) (179.0 / 76.0)
Tyrosine (182.1 / 136.0)
N6-Trimethyllysine (189.0 / 84.0)
Cystine (241.1 / 120.0)
5'-methylthioadenosine (298.0 / 136.0)
SAH (385.0 / 136.0)
thyroxine (777.5 / 731.6)
Glyceraldehyde (89.0 / 59.0)
isoValeric Acid (101.0 / 57.0 (2))
2-Hydroxyisovaleric Acid (117.0 / 71.0)
3-hydroxyisovaleric acid (117.0 / 59.0)
2-oxo-isocaproic acid (129.0 / 85.1)
3-methylglutaric acid (145.0 / 100.9)
hydrocinnamic acid (149.0 / 105.0)
3/4-hydroxyphenylacetic acid (151.0 / 106.9)
gentisate (153.0 / 108.0)
phenyllactic acid (165.0 / 147.0)
3-(4-hydroxyphenyl)propionate (165.0 / 121.0)
n-formylmethionine (176.0 / 47.0)
phosphoserine (184.0 / 79.0)
vanilmandelic acid (197.0 / 137.0)
Cysteine-S-sulfate (200.0 / 136.0)
phenylacetylglutamine (263.0 / 145.0)
3-methyl-3-hydroxyglutaric acid (161.0/99.0)
1-methylguanidine (74.0 / 57.0)
phosphocreatine (212.0 / 114.0)
L-2-aminobutyric acid (104.0 / 30.0)
3-Aminoisobutyrate (104.0 / 86.0)
Creatinine (114.0 / 44.0)
Betaine (118.0 / 58.0)
Homoserine (120.0 / 74.0)
Taurine (126.0 / 108.0)
1-Methylhistamine (126.0 / 96.0)
Pyroglutamic Acid (130.0 / 83.9)
Creatine (132.0 / 90.0)
Hydroxyproline (132.0 / 86.2)
Aminolevulinate (132.0 / 86.2 (2))
Aspartic Acid (134.0 / 74.0)
Homocysteine (136.0 / 90.0)
imidazole propionate (141.0/123.0)
Cystamine (153.0 / 108.0)
Carnitine (162.0 / 85.0)
Quinolinic Acid (168.0 / 150.0)
Norepinephrine (170.0 / 152.0)
Epinephrine (184.1 / 166.1)
Normetanephrine (184.1 / 166.1 (2))
N6-Acetyl-lysine (189.0 / 126.0)
Salicylurate (196.1 / 121.0)
DL DOPA (198.0 / 152.0)
N-Ac-Arginine (217.0 / 158.0)
Phosphotyrosine (262.0 / 216.0)
2-oxobutyrate (101.0 / 73.0)
gama-Aminobutyrate (102.0 / 84.0)
2-hydroxyisobutyrate (103.0 / 57.1)
2-hydroxybutyrate (103.0 / 57.0)
Glycerate (105.0 / 75.0)
2-oxoisovalerrate (115.0 / 71.1)
N-AcetylGlycine (116.0 / 74.0)
Guanidinoacetate (116.0 / 74.0 (2))
2-hydroxy-3-methylbutyric acid (117.0 / 71.1)
Erythrose (119.0 / 71.0)
Citraconic Acid (129.0 / 85.0)
N-Ac-Alanine (130.0 / 88.0)
MethylSuccinate (131.0 / 69.0)
D-Leucic Acid (131.0 / 85.0)
Glutaric Acid (131.0 / 87.0)
phenylacetic acid (135.0 / 91.0)
Anthranilic Acid (136.0 / 92.0)
4-hydroxybenzoic acid (137.0 / 93.0)
2-Hydroxyglutarate (147.0 / 129.0)
2-Aminoadipate (160.0 / 116.0)
PPA (163.0 / 91.0)
3-hydroxycinnaminic acid (163.0 / 119.1)
p-coumaric acid (163.0 / 119.0)
Homogentisate (167.0 / 123.0)
N-Acetyl-Aspartate (naa) (174.0 / 88.0)
OH-Phenylpyruvate (179.0 / 107.0)
Homovanilate (181.0 / 137.0)
N-Ac-L-Glutamine (187.0 / 58.0)
N-Ac-Glutamate (188.0 / 128.2)
N-Ac-Methionine (190.0 / 148.0)
N-Ac-Phenylalanine (206.0 / 164.0)
Pentothenate (218.1 / 88.0)
Cystathionine (221.1 / 134.0)
N-Ac-Tyrosine (222.0 / 180.0)
N-Ac-Tryptophan (245.0 / 203.0)
N-Acetyl-aspartyl-glutamate (naag) (303.0 / 285.0)
Indole (118.0 / 91.0)
Serotonin (177.0 / 160.0)
3-indolebutyric acid (204.0 / 186.0)
Tryptophan (205.1 / 146.0)
L-Kynurenine (209.1 / 94.0)
5-Hydroxytryptophan (221.1 / 204.1)
3-Hydroxykynurenine (225.1 / 208.1)
3-Hydroxyanthranilic Acid (152.0 / 108.0)
indole-3-carboxylic acid (160.0 / 116.1)
Indole-3-Acetic Acid (174.0 / 130.0)
Kynurenic Acid (188.0 / 144.0)
indole-3-propionate (188.0 / 59.0)
5-Hydroxyl-Indole-3-Acetic Acid (190.0 / 144.0)
IndolePyruvate (202.1 / 156.0)
Indole-3-Lactate (204.1 / 158.0)
Xanthurenic Acid (204.1 / 160.0)
3-Indoxyl Sulfate (212.1 / 80.0)
Melatonin (231.1 / 172.0)
beta alanine (90.0 / 72.0)
2-aminoisobutyric acid (104.0 / 87.0)
Cytosine (112.0 / 95.0)
Histamine (112.0 / 95.0 (2))
Guanine (152.0 / 135.0)
2'-deoxycytidine (228.0 / 112.0)
2'-Deoxyuridine (229.2 / 113.1)
Cytidine (244.2 / 112.1)
Uridine (245.2 / 113.1)
5-methylcytidine (258.0 / 126.0)
Succinylcarnitine (262.0/85.0)
Adenosine (268.2 / 136.1)
Inosine (269.2 / 137.1)
6-Methyladenosine (282.2 / 150.1)
1-Methyladenosine (282.2 / 150.1 (2))
Guanosine (284.2 / 152.1)
N2,N2-Dimethylguanosine (312.2 / 180.1)
GMP (364.1 / 152.0)
Uracil (111.0 / 42.0)
Thymine (125.0 / 42.0)
Adenine (134.0 / 107.0)
Allopurinol (135.0 / 64.0)
Hypoxanthine (135.0 / 92.0)
Oxypurinol (151.0 / 42.0)
Xanthine (151.0 / 108.0)
Orotate (155.0 / 111.0)
Allantoin (157.0 / 114.0)
Urate (167.0 / 124.0)
pseudouridine (243.0 / 153.0)
Xanthosine (283.1 / 151.0)
DCMP (306.0 / 110.0)
DUMP (307.0 / 195.0)
DTMP (321.1 / 79.0)
CMP (322.0 / 97.0)
cGMP (344.0 / 150.0)
AMP (346.1 / 79.0)
IMP (347.1 / 79.0)
DCDP (386.0 / 159.0)
PRPP (389.0 / 79.0)
UDP (403.0 / 79.0)
ADP (426.0 / 134.0)
GDP (442.0 / 159.0)
Adenylosuccinate (462.1 / 79.0)
DUTP (467.0 / 159.0)
CTP (482.0 / 159.0)
ATP (505.9 / 79.0)
GTP (522.0 / 159.0)
1-methylimidazole acetate (141.0/95.0)
Choline (104.0 / 60.0)
Dimethylglycine (104.0 / 58.0)
Niacinamide (123.0 / 80.0)
riboflavin (377.0 / 243.0)
Methylmalonate (117.0 / 73.1)
Ascorbic Acid (Vit. C) (175.0 / 87.0)
4-Pyridoxic acid (182.1 / 138.0)
Biotin (243.1 / 200.0)
Pyridoxal-5-P (246.0 / 96.9)
alpha-tocopherol (429.0 / 163.0)
Trimethylamine (TMA) (60.0 / 44.0)
Trimethylamine-N-oxide (TMAO) (76.1 / 58.0)
4-aminobenzoic acid (138.0 / 120.0)
alpha-ketophenylacetic acid (149.0 / 77.0)
2-hydroxyphenylacetate (151.0 / 107.0)
2,3-dihydroxybenzoic acid (153.0 / 109.1)
Shikimic Acid (173.0 / 93.0)
Hippuric Acid (178.0 / 134.0)
Acetylcholine (146.0 / 111.0)
Deoxycarnitine (147.0 / 87.0)
NAD (664.0 / 428.0)
NADH (666.0 / 649.0)
NADPH (746.0 / 729.0)
Glycerol-3-P (171.0 / 79.0)
Arachidonate (303.3 / 59.0)
PGE (351.2 / 315.3)
NADP (743.0 / 620.7)
Chenodeoxycholate (391.0 / 373.0)
deoxycholic acid (391.0 / 343.0)
cholic acid (407.0 / 343.0)
Glycochenodeoxycholate (448.3 / 74.0)
Glycocholate (464.3 / 74.0)
Taurocholate (514.5 / 124.0)
Acetylcarnitine (204.1 / 85.0)
isoButyric Acid (87.0 / 42.0)
n-isovalerylglycine (158.0 / 74.0)
Suberic acid (173.0 / 111.0)
Azelaic Acid (187.0 / 125.0)
Margaric Acid (269.1 / 251.3)
Linolenic Acid (277.1 / 259.0)
Linoleic Acid (279.1 / 261.0)
Glucosamine (180.1 / 162.0)
Glyceraldehyde (89.0 / 59.0)
threitol (121.0 / 59.0)
threonic/erythronic acid (135.0 / 75.0)
xylose (149.0 / 75.0)
arabitol/xylitol (151.0 / 89.0)
xylonate (165.0 / 75.0)
Inositol (179.0 / 87.0)
Galactose (179.0 / 89.0 (2))
Mannose (179.0 / 89.0 (3))
Fructose (179.0 / 89.0 (4))
myo-inositol (179.0 / 79.0)
Sorbitol (181.0 / 89.0)
mannitol (181.0 / 119.0)
Glucoronate (193.0 / 73.0)
N-Acetylneuraminate (308.1 / 87.0)
Lactose (341.0 / 59.0)
Sucrose (341.0 / 59.0 (2))
UDP-GlcNAc (606.0 / 385.0)
Ornithine (133.0 / 70.0)
homoarginine (189.0 / 144.0)
homocitrulline (190.0 / 173.0)
N-Carbamoyl-B-Alanine (131.0 / 88.0)
Citrulline (174.0 / 131.0)
trigonelline (138.0 / 94.0)
Propionate (73.0 / 55.0)
Nicotinic Acid (122.0 / 78.0)
Malondialdehyde (71.0 / 41.0)
3-Nitro-tyrosine (225.0 / 163.0)
Reduced glutathione (306.3 / 143.1)
Oxidized glutathione (611.2 / 306.0)
Oxalic Acid (89.0 / 61.0)
L-tartaric acid (149.0 / 87.0)
Acetoacetate (101.0 / 57.0)
Putrescine (89.0 / 72.0)
Agmatine (131.0 / 72.0)
N-Acetylputrescine (131.0 / 114.0)
Spermidine (146.0 / 72.0)
Spermine (203.1 / 129.0)
Adipic Acid (144.9 / 83.0)
Mevalonate (147.0 / 59.0)
Ribose-5-P (229.0 / 79.0)
ethanolamine (62.0 / 44.0)
o-phosphoethanolamine (140.0 / 79.0)
L-mandelic acid (151.0 / 107.1)
Dopamine (152.0 / 122.0)
Geranyl Pyrophosphate (313.1 / 79.1)
gamma-tocopherol (415.0 / 149.0)
Gibberellin (345.2 / 143.0)
Folic Acid (440.1 / 311.0)
Methyl-OH-isobutyrate (117.0 / 72.9)
cortisol (361.0 / 331.0)
biliverdin (583.0 / 297.1)
cAMP (330.0 / 136.0)
isovalerylcarnitine (246.0 / 85.0)
glutarylcarnitine (276.0 / 85.0)
dimethylarginine (A/SDMA) (203.0 / 70.0)
7-methylguanine (166.0 / 149.0)
5-methyluridine (257.0 / 42.0)
5-hydroxymethyl-2'-deoxyuridine (257.0 / 214.0)
methionine sulfoxide (166.0 / 74.0)
Cotinine (177.0 / 80.0)

## Sheet: LC-MS-Serum lipids
LCMS serum lipid classes
CE	Cholesterol Ester
CER	Ceramide
DAG	Diacylglycerol
DCER	Dihydroceramides
FFA	Free fatty Acids
HCER	Hexosylceramide
LCER	Lactosylceramide
LPC	Lysophosphatidylcholine
LPE	Lysophosphatidylethanolamine
PC	Phosphatidylcholine
PE	Phosphatidylethanolamine
SM	Sphingomyelin
TAG	Triacylglycerol
LCMS serum lipids
CE(12:0)
CE(14:0)
CE(14:1)
CE(15:0)
CE(16:0)
CE(16:1)
CE(17:0)
CE(18:0)
CE(18:1)
CE(18:2)
CE(18:3)
CE(18:4)
CE(20:0)
CE(20:1)
CE(20:2)
CE(20:3)
CE(20:4)
CE(20:5)
CE(22:0)
CE(22:1)
CE(22:2)
CE(22:4)
CE(22:5)
CE(22:6)
CE(24:0)
CE(24:1)
CER(14:0)
CER(16:0)
CER(18:0)
CER(18:1)
CER(20:0)
CER(20:1)
CER(22:0)
CER(22:1)
CER(24:0)
CER(24:1)
CER(26:0)
CER(26:1)
DAG(12:0/16:0)
DAG(12:0/18:0)
DAG(12:0/18:1)
DAG(12:0/18:2)
DAG(14:0/14:0)
DAG(14:0/16:0)
DAG(14:0/16:1)
DAG(14:0/18:1)
DAG(14:0/18:2)
DAG(14:0/18:3)
DAG(14:0/20:0)
DAG(14:0/20:4)
DAG(14:0/22:6)
DAG(14:1/16:0)
DAG(14:1/18:1)
DAG(15:0/18:1)
DAG(15:0/18:2)
DAG(16:0/16:0)
DAG(16:0/16:1)
DAG(16:0/18:0)
DAG(16:0/18:1)
DAG(16:0/18:2)
DAG(16:0/18:3)
DAG(16:0/20:3)
DAG(16:0/20:4)
DAG(16:0/20:5)
DAG(16:0/22:5)
DAG(16:0/22:6)
DAG(16:1/16:1)
DAG(16:1/18:0)
DAG(16:1/18:1)
DAG(16:1/18:2)
DAG(16:1/18:3)
DAG(16:1/20:0)
DAG(16:1/20:2)
DAG(16:1/20:4)
DAG(16:1/22:6)
DAG(18:0/18:1)
DAG(18:0/18:2)
DAG(18:0/18:3)
DAG(18:0/22:6)
DAG(18:1/18:1)
DAG(18:1/18:2)
DAG(18:1/20:1)
DAG(18:1/20:2)
DAG(18:1/20:3)
DAG(18:1/20:4)
DAG(18:1/20:5)
DAG(18:1/22:4)
DAG(18:1/22:5)
DAG(18:1/22:6)
DAG(18:2/18:3)
DAG(18:2/20:3)
DAG(18:2/20:4)
DAG(18:2/20:5)
DAG(18:2/22:4)
DAG(18:2/22:5)
DAG(18:2/22:6)
DAG(20:0/20:0)
DCER(14:0)
DCER(16:0)
DCER(18:0)
DCER(18:1)
DCER(20:0)
DCER(20:1)
DCER(22:0)
DCER(22:1)
DCER(24:0)
DCER(24:1)
DCER(26:0)
DCER(26:1)
FFA(12:0)
FFA(14:0)
FFA(14:1)
FFA(15:0)
FFA(16:0)
FFA(16:1)
FFA(17:0)
FFA(18:0)
FFA(18:1)
FFA(18:2)
FFA(18:3)
FFA(18:4)
FFA(20:0)
FFA(20:1)
FFA(20:2)
FFA(20:3)
FFA(20:4)
FFA(20:5)
FFA(22:0)
FFA(22:1)
FFA(22:2)
FFA(22:4)
FFA(22:5)
FFA(22:6)
FFA(24:0)
FFA(24:1)
HCER(14:0)
HCER(16:0)
HCER(18:0)
HCER(18:1)
HCER(20:0)
HCER(20:1)
HCER(22:0)
HCER(22:1)
HCER(24:0)
HCER(24:1)
HCER(26:0)
HCER(26:1)
LCER(14:0)
LCER(16:0)
LCER(18:0)
LCER(18:1)
LCER(20:0)
LCER(20:1)
LCER(22:0)
LCER(22:1)
LCER(24:0)
LCER(24:1)
LCER(26:0)
LCER(26:1)
LPC(12:0)
LPC(14:0)
LPC(14:1)
LPC(15:0)
LPC(16:0)
LPC(16:1)
LPC(17:0)
LPC(18:0)
LPC(18:1)
LPC(18:2)
LPC(18:3)
LPC(18:4)
LPC(20:0)
LPC(20:1)
LPC(20:2)
LPC(20:3)
LPC(20:4)
LPC(20:5)
LPC(22:0)
LPC(22:1)
LPC(22:2)
LPC(22:4)
LPC(22:5)
LPC(22:6)
LPC(24:0)
LPC(24:1)
LPE(12:0)
LPE(14:0)
LPE(14:1)
LPE(15:0)
LPE(16:0)
LPE(16:1)
LPE(17:0)
LPE(18:0)
LPE(18:1)
LPE(18:2)
LPE(18:3)
LPE(18:4)
LPE(20:0)
LPE(20:1)
LPE(20:2)
LPE(20:3)
LPE(20:4)
LPE(20:5)
LPE(22:0)
LPE(22:1)
LPE(22:2)
LPE(22:4)
LPE(22:5)
LPE(22:6)
LPE(24:0)
LPE(24:1)
PC(12:0/14:1)
PC(12:0/16:1)
PC(12:0/18:1)
PC(12:0/18:2)
PC(12:0/18:3)
PC(12:0/18:4)
PC(12:0/20:1)
PC(12:0/20:2)
PC(12:0/20:3)
PC(12:0/20:4)
PC(12:0/20:5)
PC(12:0/22:2)
PC(12:0/22:4)
PC(12:0/22:5)
PC(12:0/22:6)
PC(14:0/14:0)
PC(14:0/14:1)
PC(14:0/16:1)
PC(14:0/18:1)
PC(14:0/18:2)
PC(14:0/18:3)
PC(14:0/18:4)
PC(14:0/20:1)
PC(14:0/20:2)
PC(14:0/20:3)
PC(14:0/20:4)
PC(14:0/20:5)
PC(14:0/22:1)
PC(14:0/22:2)
PC(14:0/22:4)
PC(14:0/22:5)
PC(14:0/22:6)
PC(15:0/14:1)
PC(15:0/16:1)
PC(15:0/18:1)
PC(15:0/18:2)
PC(15:0/18:3)
PC(15:0/20:3)
PC(15:0/20:4)
PC(15:0/20:5)
PC(15:0/22:4)
PC(15:0/22:5)
PC(15:0/22:6)
PC(16:0/12:0)
PC(16:0/14:0)
PC(16:0/14:1)
PC(16:0/16:0)
PC(16:0/16:1)
PC(16:0/18:0)
PC(16:0/18:1)
PC(16:0/18:2)
PC(16:0/18:3)
PC(16:0/18:4)
PC(16:0/20:1)
PC(16:0/20:2)
PC(16:0/20:3)
PC(16:0/20:4)
PC(16:0/20:5)
PC(16:0/22:1)
PC(16:0/22:2)
PC(16:0/22:4)
PC(16:0/22:5)
PC(16:0/22:6)
PC(17:0/14:1)
PC(17:0/16:1)
PC(17:0/18:1)
PC(17:0/18:2)
PC(17:0/18:3)
PC(17:0/20:3)
PC(17:0/20:4)
PC(17:0/20:5)
PC(17:0/22:4)
PC(17:0/22:5)
PC(17:0/22:6)
PC(18:0/12:0)
PC(18:0/14:0)
PC(18:0/14:1)
PC(18:0/16:1)
PC(18:0/18:0)
PC(18:0/18:1)
PC(18:0/18:2)
PC(18:0/18:3)
PC(18:0/18:4)
PC(18:0/20:0)
PC(18:0/20:1)
PC(18:0/20:2)
PC(18:0/20:3)
PC(18:0/20:4)
PC(18:0/20:5)
PC(18:0/22:1)
PC(18:0/22:2)
PC(18:0/22:4)
PC(18:0/22:5)
PC(18:0/22:6)
PC(18:1/14:1)
PC(18:1/16:1)
PC(18:1/18:1)
PC(18:1/18:2)
PC(18:1/18:3)
PC(18:1/18:4)
PC(18:1/20:1)
PC(18:1/20:2)
PC(18:1/20:3)
PC(18:1/20:4)
PC(18:1/20:5)
PC(18:1/22:1)
PC(18:1/22:2)
PC(18:1/22:4)
PC(18:1/22:5)
PC(18:1/22:6)
PC(18:2/14:1)
PC(18:2/16:1)
PC(18:2/18:2)
PC(18:2/18:3)
PC(18:2/18:4)
PC(18:2/20:1)
PC(18:2/20:2)
PC(18:2/20:3)
PC(18:2/20:4)
PC(18:2/20:5)
PC(18:2/22:1)
PC(18:2/22:2)
PC(18:2/22:4)
PC(18:2/22:5)
PC(18:2/22:6)
PC(20:0/14:1)
PC(20:0/16:1)
PC(20:0/18:1)
PC(20:0/18:2)
PC(20:0/18:3)
PC(20:0/18:4)
PC(20:0/20:1)
PC(20:0/20:2)
PC(20:0/20:3)
PC(20:0/20:4)
PC(20:0/20:5)
PC(20:0/22:2)
PC(20:0/22:4)
PC(20:0/22:5)
PC(20:0/22:6)
PE(14:0/14:0)
PE(14:0/14:1)
PE(14:0/16:1)
PE(14:0/18:1)
PE(14:0/18:2)
PE(14:0/18:3)
PE(14:0/18:4)
PE(14:0/20:1)
PE(14:0/20:2)
PE(14:0/20:3)
PE(14:0/20:4)
PE(14:0/20:5)
PE(14:0/22:1)
PE(14:0/22:2)
PE(14:0/22:4)
PE(14:0/22:5)
PE(14:0/22:6)
PE(15:0/14:1)
PE(15:0/16:1)
PE(15:0/18:1)
PE(15:0/18:2)
PE(15:0/18:3)
PE(15:0/18:4)
PE(15:0/20:2)
PE(15:0/20:3)
PE(15:0/20:4)
PE(15:0/20:5)
PE(15:0/22:1)
PE(15:0/22:2)
PE(15:0/22:4)
PE(15:0/22:5)
PE(15:0/22:6)
PE(16:0/14:0)
PE(16:0/14:1)
PE(16:0/15:0)
PE(16:0/16:0)
PE(16:0/16:1)
PE(16:0/17:0)
PE(16:0/18:1)
PE(16:0/18:2)
PE(16:0/18:3)
PE(16:0/18:4)
PE(16:0/20:1)
PE(16:0/20:2)
PE(16:0/20:3)
PE(16:0/20:4)
PE(16:0/20:5)
PE(16:0/22:1)
PE(16:0/22:2)
PE(16:0/22:4)
PE(16:0/22:5)
PE(16:0/22:6)
PE(17:0/14:1)
PE(17:0/16:1)
PE(17:0/18:1)
PE(17:0/18:2)
PE(17:0/18:3)
PE(17:0/18:4)
PE(17:0/20:2)
PE(17:0/20:3)
PE(17:0/20:4)
PE(17:0/20:5)
PE(17:0/22:1)
PE(17:0/22:2)
PE(17:0/22:4)
PE(17:0/22:5)
PE(17:0/22:6)
PE(18:0/14:0)
PE(18:0/14:1)
PE(18:0/15:0)
PE(18:0/16:0)
PE(18:0/16:1)
PE(18:0/17:0)
PE(18:0/18:0)
PE(18:0/18:1)
PE(18:0/18:2)
PE(18:0/18:3)
PE(18:0/18:4)
PE(18:0/20:1)
PE(18:0/20:2)
PE(18:0/20:3)
PE(18:0/20:4)
PE(18:0/20:5)
PE(18:0/22:2)
PE(18:0/22:4)
PE(18:0/22:5)
PE(18:0/22:6)
PE(18:1/14:1)
PE(18:1/16:1)
PE(18:1/18:1)
PE(18:1/18:2)
PE(18:1/18:3)
PE(18:1/18:4)
PE(18:1/20:1)
PE(18:1/20:2)
PE(18:1/20:3)
PE(18:1/20:4)
PE(18:1/20:5)
PE(18:1/22:1)
PE(18:1/22:2)
PE(18:1/22:4)
PE(18:1/22:5)
PE(18:1/22:6)
PE(18:2/14:1)
PE(18:2/16:1)
PE(18:2/18:2)
PE(18:2/18:3)
PE(18:2/18:4)
PE(18:2/20:1)
PE(18:2/20:2)
PE(18:2/20:3)
PE(18:2/20:4)
PE(18:2/20:5)
PE(18:2/22:1)
PE(18:2/22:2)
PE(18:2/22:4)
PE(18:2/22:5)
PE(18:2/22:6)
PE(22:0/18:1)
PE(O-16:0/14:1)
PE(O-16:0/16:0)
PE(O-16:0/16:1)
PE(O-16:0/18:0)
PE(O-16:0/18:1)
PE(O-16:0/18:2)
PE(O-16:0/18:3)
PE(O-16:0/18:4)
PE(O-16:0/20:1)
PE(O-16:0/20:2)
PE(O-16:0/20:3)
PE(O-16:0/20:4)
PE(O-16:0/20:5)
PE(O-16:0/22:1)
PE(O-16:0/22:2)
PE(O-16:0/22:4)
PE(O-16:0/22:5)
PE(O-16:0/22:6)
PE(O-18:0/14:1)
PE(O-18:0/16:0)
PE(O-18:0/16:1)
PE(O-18:0/18:0)
PE(O-18:0/18:1)
PE(O-18:0/18:2)
PE(O-18:0/18:3)
PE(O-18:0/18:4)
PE(O-18:0/20:1)
PE(O-18:0/20:2)
PE(O-18:0/20:3)
PE(O-18:0/20:4)
PE(O-18:0/20:5)
PE(O-18:0/22:1)
PE(O-18:0/22:2)
PE(O-18:0/22:4)
PE(O-18:0/22:5)
PE(O-18:0/22:6)
PE(P-14:0/18:0)
PE(P-14:0/18:1)
PE(P-14:1/18:1)
PE(P-16:0/14:1)
PE(P-16:0/16:0)
PE(P-16:0/16:1)
PE(P-16:0/18:0)
PE(P-16:0/18:1)
PE(P-16:0/18:2)
PE(P-16:0/18:3)
PE(P-16:0/18:4)
PE(P-16:0/20:1)
PE(P-16:0/20:2)
PE(P-16:0/20:3)
PE(P-16:0/20:4)
PE(P-16:0/20:5)
PE(P-16:0/22:1)
PE(P-16:0/22:2)
PE(P-16:0/22:4)
PE(P-16:0/22:5)
PE(P-16:0/22:6)
PE(P-16:1/18:1)
PE(P-18:0/14:1)
PE(P-18:0/16:0)
PE(P-18:0/16:1)
PE(P-18:0/18:0)
PE(P-18:0/18:1)
PE(P-18:0/18:2)
PE(P-18:0/18:3)
PE(P-18:0/18:4)
PE(P-18:0/20:1)
PE(P-18:0/20:2)
PE(P-18:0/20:3)
PE(P-18:0/20:4)
PE(P-18:0/20:5)
PE(P-18:0/22:1)
PE(P-18:0/22:2)
PE(P-18:0/22:4)
PE(P-18:0/22:5)
PE(P-18:0/22:6)
PE(P-18:1/14:1)
PE(P-18:1/16:0)
PE(P-18:1/16:1)
PE(P-18:1/18:0)
PE(P-18:1/18:1)
PE(P-18:1/18:2)
PE(P-18:1/18:3)
PE(P-18:1/18:4)
PE(P-18:1/20:1)
PE(P-18:1/20:2)
PE(P-18:1/20:3)
PE(P-18:1/20:4)
PE(P-18:1/20:5)
PE(P-18:1/22:1)
PE(P-18:1/22:2)
PE(P-18:1/22:4)
PE(P-18:1/22:5)
PE(P-18:1/22:6)
PE(P-18:2/18:2)
PE(P-18:2/20:4)
PE(P-18:2/22:6)
SM(14:0)
SM(16:0)
SM(18:0)
SM(18:1)
SM(20:0)
SM(20:1)
SM(22:0)
SM(22:1)
SM(24:0)
SM(24:1)
SM(26:0)
SM(26:1)
TAG36:0-FA12:0
TAG38:0-FA12:0
TAG40:0-FA12:0
TAG40:0-FA14:0
TAG40:0-FA16:0
TAG42:0-FA12:0
TAG42:0-FA14:0
TAG42:0-FA16:0
TAG42:1-FA12:0
TAG42:1-FA14:0
TAG42:1-FA16:0
TAG42:1-FA16:1
TAG42:1-FA18:1
TAG42:2-FA12:0
TAG42:2-FA18:2
TAG44:0-FA12:0
TAG44:0-FA14:0
TAG44:0-FA16:0
TAG44:0-FA18:0
TAG44:1-FA12:0
TAG44:1-FA14:0
TAG44:1-FA14:1
TAG44:1-FA16:0
TAG44:1-FA16:1
TAG44:1-FA18:1
TAG44:2-FA12:0
TAG44:2-FA14:0
TAG44:2-FA16:0
TAG44:2-FA16:1
TAG44:2-FA18:1
TAG44:2-FA18:2
TAG44:3-FA18:2
TAG45:0-FA14:0
TAG45:0-FA15:0
TAG45:0-FA16:0
TAG45:1-FA15:0
TAG45:1-FA16:0
TAG45:1-FA18:1
TAG46:0-FA12:0
TAG46:0-FA14:0
TAG46:0-FA16:0
TAG46:0-FA18:0
TAG46:1-FA12:0
TAG46:1-FA14:0
TAG46:1-FA14:1
TAG46:1-FA16:0
TAG46:1-FA16:1
TAG46:1-FA18:0
TAG46:1-FA18:1
TAG46:2-FA12:0
TAG46:2-FA14:0
TAG46:2-FA14:1
TAG46:2-FA16:0
TAG46:2-FA16:1
TAG46:2-FA18:1
TAG46:2-FA18:2
TAG46:3-FA12:0
TAG46:3-FA14:0
TAG46:3-FA14:1
TAG46:3-FA16:0
TAG46:3-FA16:1
TAG46:3-FA18:1
TAG46:3-FA18:2
TAG46:3-FA18:3
TAG46:4-FA18:2
TAG47:0-FA14:0
TAG47:0-FA15:0
TAG47:0-FA16:0
TAG47:0-FA17:0
TAG47:1-FA14:0
TAG47:1-FA15:0
TAG47:1-FA16:0
TAG47:1-FA16:1
TAG47:1-FA17:0
TAG47:1-FA18:1
TAG47:2-FA14:0
TAG47:2-FA15:0
TAG47:2-FA16:1
TAG47:2-FA18:1
TAG47:2-FA18:2
TAG48:0-FA14:0
TAG48:0-FA16:0
TAG48:0-FA18:0
TAG48:1-FA12:0
TAG48:1-FA14:0
TAG48:1-FA14:1
TAG48:1-FA16:0
TAG48:1-FA16:1
TAG48:1-FA18:0
TAG48:1-FA18:1
TAG48:2-FA12:0
TAG48:2-FA14:0
TAG48:2-FA14:1
TAG48:2-FA16:0
TAG48:2-FA16:1
TAG48:2-FA18:0
TAG48:2-FA18:1
TAG48:2-FA18:2
TAG48:3-FA12:0
TAG48:3-FA14:0
TAG48:3-FA14:1
TAG48:3-FA16:0
TAG48:3-FA16:1
TAG48:3-FA18:1
TAG48:3-FA18:2
TAG48:3-FA18:3
TAG48:4-FA12:0
TAG48:4-FA14:0
TAG48:4-FA14:1
TAG48:4-FA16:0
TAG48:4-FA16:1
TAG48:4-FA18:1
TAG48:4-FA18:2
TAG48:4-FA18:3
TAG48:4-FA20:4
TAG48:5-FA18:2
TAG48:5-FA18:3
TAG49:0-FA15:0
TAG49:0-FA16:0
TAG49:0-FA17:0
TAG49:0-FA18:0
TAG49:1-FA14:0
TAG49:1-FA15:0
TAG49:1-FA16:0
TAG49:1-FA16:1
TAG49:1-FA17:0
TAG49:1-FA18:1
TAG49:2-FA14:0
TAG49:2-FA15:0
TAG49:2-FA16:0
TAG49:2-FA16:1
TAG49:2-FA17:0
TAG49:2-FA18:1
TAG49:2-FA18:2
TAG49:3-FA15:0
TAG49:3-FA16:0
TAG49:3-FA16:1
TAG49:3-FA18:2
TAG49:3-FA18:3
TAG50:0-FA14:0
TAG50:0-FA16:0
TAG50:0-FA18:0
TAG50:1-FA14:0
TAG50:1-FA16:0
TAG50:1-FA16:1
TAG50:1-FA18:0
TAG50:1-FA18:1
TAG50:1-FA20:1
TAG50:2-FA14:0
TAG50:2-FA14:1
TAG50:2-FA16:0
TAG50:2-FA16:1
TAG50:2-FA18:0
TAG50:2-FA18:1
TAG50:2-FA18:2
TAG50:2-FA20:2
TAG50:3-FA14:0
TAG50:3-FA14:1
TAG50:3-FA16:0
TAG50:3-FA16:1
TAG50:3-FA18:0
TAG50:3-FA18:1
TAG50:3-FA18:2
TAG50:3-FA18:3
TAG50:3-FA20:3
TAG50:4-FA14:0
TAG50:4-FA14:1
TAG50:4-FA16:0
TAG50:4-FA16:1
TAG50:4-FA18:1
TAG50:4-FA18:2
TAG50:4-FA18:3
TAG50:4-FA20:3
TAG50:4-FA20:4
TAG50:5-FA14:0
TAG50:5-FA16:0
TAG50:5-FA16:1
TAG50:5-FA18:1
TAG50:5-FA18:2
TAG50:5-FA18:3
TAG50:5-FA20:4
TAG50:5-FA20:5
TAG50:6-FA20:4
TAG51:0-FA16:0
TAG51:0-FA17:0
TAG51:0-FA18:0
TAG51:1-FA15:0
TAG51:1-FA16:0
TAG51:1-FA17:0
TAG51:1-FA18:0
TAG51:1-FA18:1
TAG51:2-FA15:0
TAG51:2-FA16:0
TAG51:2-FA16:1
TAG51:2-FA17:0
TAG51:2-FA18:1
TAG51:2-FA18:2
TAG51:3-FA15:0
TAG51:3-FA16:1
TAG51:3-FA17:0
TAG51:3-FA18:2
TAG51:3-FA18:3
TAG51:4-FA15:0
TAG51:4-FA16:1
TAG51:4-FA18:2
TAG51:4-FA18:3
TAG51:4-FA20:4
TAG51:5-FA18:2
TAG51:5-FA18:3
TAG52:0-FA16:0
TAG52:0-FA18:0
TAG52:0-FA20:0
TAG52:1-FA16:0
TAG52:1-FA16:1
TAG52:1-FA18:0
TAG52:1-FA18:1
TAG52:1-FA20:0
TAG52:1-FA20:1
TAG52:2-FA14:0
TAG52:2-FA16:0
TAG52:2-FA16:1
TAG52:2-FA18:0
TAG52:2-FA18:1
TAG52:2-FA18:2
TAG52:2-FA20:0
TAG52:2-FA20:1
TAG52:2-FA20:2
TAG52:3-FA14:0
TAG52:3-FA16:0
TAG52:3-FA16:1
TAG52:3-FA18:0
TAG52:3-FA18:1
TAG52:3-FA18:2
TAG52:3-FA18:3
TAG52:3-FA20:0
TAG52:3-FA20:1
TAG52:3-FA20:2
TAG52:3-FA20:3
TAG52:3-FA22:1
TAG52:4-FA14:0
TAG52:4-FA16:0
TAG52:4-FA16:1
TAG52:4-FA18:0
TAG52:4-FA18:1
TAG52:4-FA18:2
TAG52:4-FA18:3
TAG52:4-FA20:0
TAG52:4-FA20:2
TAG52:4-FA20:3
TAG52:4-FA20:4
TAG52:4-FA22:1
TAG52:4-FA22:4
TAG52:5-FA14:0
TAG52:5-FA16:0
TAG52:5-FA16:1
TAG52:5-FA18:1
TAG52:5-FA18:2
TAG52:5-FA18:3
TAG52:5-FA20:3
TAG52:5-FA20:4
TAG52:5-FA20:5
TAG52:5-FA22:5
TAG52:6-FA14:0
TAG52:6-FA16:0
TAG52:6-FA16:1
TAG52:6-FA18:1
TAG52:6-FA18:2
TAG52:6-FA18:3
TAG52:6-FA20:4
TAG52:6-FA20:5
TAG52:6-FA22:6
TAG52:7-FA16:0
TAG52:7-FA18:1
TAG52:7-FA20:5
TAG52:7-FA22:6
TAG52:8-FA16:1
TAG52:8-FA18:2
TAG53:0-FA16:0
TAG53:1-FA16:0
TAG53:1-FA17:0
TAG53:1-FA18:0
TAG53:1-FA18:1
TAG53:2-FA16:0
TAG53:2-FA17:0
TAG53:2-FA18:1
TAG53:2-FA18:2
TAG53:3-FA16:0
TAG53:3-FA17:0
TAG53:3-FA18:2
TAG53:4-FA16:0
TAG53:4-FA17:0
TAG53:4-FA18:2
TAG53:4-FA18:3
TAG53:4-FA20:4
TAG53:5-FA20:4
TAG53:6-FA20:4
TAG54:0-FA16:0
TAG54:0-FA18:0
TAG54:1-FA16:0
TAG54:1-FA18:0
TAG54:1-FA18:1
TAG54:1-FA20:0
TAG54:1-FA20:1
TAG54:2-FA16:0
TAG54:2-FA18:0
TAG54:2-FA18:1
TAG54:2-FA18:2
TAG54:2-FA20:0
TAG54:2-FA20:1
TAG54:2-FA20:2
TAG54:3-FA16:0
TAG54:3-FA16:1
TAG54:3-FA18:0
TAG54:3-FA18:1
TAG54:3-FA18:2
TAG54:3-FA18:3
TAG54:3-FA20:1
TAG54:3-FA20:2
TAG54:3-FA20:3
TAG54:4-FA16:0
TAG54:4-FA16:1
TAG54:4-FA18:0
TAG54:4-FA18:1
TAG54:4-FA18:2
TAG54:4-FA18:3
TAG54:4-FA20:1
TAG54:4-FA20:2
TAG54:4-FA20:3
TAG54:4-FA20:4
TAG54:4-FA22:1
TAG54:4-FA22:4
TAG54:5-FA16:0
TAG54:5-FA16:1
TAG54:5-FA18:0
TAG54:5-FA18:1
TAG54:5-FA18:2
TAG54:5-FA18:3
TAG54:5-FA20:2
TAG54:5-FA20:3
TAG54:5-FA20:4
TAG54:5-FA20:5
TAG54:5-FA22:1
TAG54:5-FA22:4
TAG54:5-FA22:5
TAG54:6-FA16:0
TAG54:6-FA16:1
TAG54:6-FA18:1
TAG54:6-FA18:2
TAG54:6-FA18:3
TAG54:6-FA20:3
TAG54:6-FA20:4
TAG54:6-FA20:5
TAG54:6-FA22:5
TAG54:6-FA22:6
TAG54:7-FA16:1
TAG54:7-FA18:1
TAG54:7-FA18:2
TAG54:7-FA18:3
TAG54:7-FA20:4
TAG54:7-FA20:5
TAG54:7-FA22:5
TAG54:7-FA22:6
TAG54:8-FA18:2
TAG54:8-FA18:3
TAG54:8-FA20:4
TAG54:8-FA20:5
TAG54:8-FA22:6
TAG55:1-FA16:0
TAG55:1-FA18:1
TAG55:2-FA18:1
TAG55:2-FA18:2
TAG55:3-FA18:1
TAG55:3-FA18:2
TAG55:4-FA18:1
TAG55:4-FA18:2
TAG55:5-FA18:1
TAG55:5-FA18:2
TAG55:5-FA20:4
TAG55:7-FA15:0
TAG55:7-FA22:6
TAG56:10-FA18:2
TAG56:1-FA16:0
TAG56:1-FA18:1
TAG56:2-FA16:0
TAG56:2-FA18:0
TAG56:2-FA20:0
TAG56:2-FA20:1
TAG56:3-FA16:0
TAG56:3-FA18:0
TAG56:3-FA18:1
TAG56:3-FA18:2
TAG56:3-FA20:0
TAG56:3-FA20:1
TAG56:3-FA20:2
TAG56:4-FA16:0
TAG56:4-FA18:0
TAG56:4-FA18:1
TAG56:4-FA18:2
TAG56:4-FA20:1
TAG56:4-FA20:2
TAG56:4-FA20:3
TAG56:4-FA20:4
TAG56:4-FA22:4
TAG56:5-FA16:0
TAG56:5-FA18:0
TAG56:5-FA18:1
TAG56:5-FA18:2
TAG56:5-FA20:1
TAG56:5-FA20:2
TAG56:5-FA20:3
TAG56:5-FA20:4
TAG56:5-FA22:4
TAG56:5-FA22:5
TAG56:6-FA16:0
TAG56:6-FA18:0
TAG56:6-FA18:1
TAG56:6-FA18:2
TAG56:6-FA18:3
TAG56:6-FA20:2
TAG56:6-FA20:3
TAG56:6-FA20:4
TAG56:6-FA20:5
TAG56:6-FA22:4
TAG56:6-FA22:5
TAG56:6-FA22:6
TAG56:7-FA16:0
TAG56:7-FA16:1
TAG56:7-FA18:0
TAG56:7-FA18:1
TAG56:7-FA18:2
TAG56:7-FA18:3
TAG56:7-FA20:3
TAG56:7-FA20:4
TAG56:7-FA20:5
TAG56:7-FA22:4
TAG56:7-FA22:5
TAG56:7-FA22:6
TAG56:8-FA16:0
TAG56:8-FA16:1
TAG56:8-FA18:1
TAG56:8-FA18:2
TAG56:8-FA18:3
TAG56:8-FA20:4
TAG56:8-FA20:5
TAG56:8-FA22:5
TAG56:8-FA22:6
TAG56:9-FA18:3
TAG56:9-FA20:4
TAG56:9-FA20:5
TAG56:9-FA22:6
TAG57:10-FA22:6
TAG57:2-FA18:1
TAG57:3-FA18:2
TAG58:10-FA18:2
TAG58:10-FA20:4
TAG58:10-FA20:5
TAG58:10-FA22:5
TAG58:10-FA22:6
TAG58:2-FA18:1
TAG58:3-FA18:1
TAG58:5-FA18:1
TAG58:6-FA16:0
TAG58:6-FA18:0
TAG58:6-FA18:1
TAG58:6-FA20:4
TAG58:6-FA22:4
TAG58:6-FA22:5
TAG58:7-FA16:0
TAG58:7-FA18:0
TAG58:7-FA18:1
TAG58:7-FA18:2
TAG58:7-FA20:4
TAG58:7-FA22:4
TAG58:7-FA22:5
TAG58:7-FA22:6
TAG58:8-FA18:1
TAG58:8-FA18:2
TAG58:8-FA20:3
TAG58:8-FA20:4
TAG58:8-FA22:5
TAG58:8-FA22:6
TAG58:9-FA18:1
TAG58:9-FA18:2
TAG58:9-FA20:4
TAG58:9-FA22:5
TAG58:9-FA22:6
TAG60:10-FA22:5
TAG60:10-FA22:6
TAG60:11-FA22:5
TAG60:11-FA22:6
TAG60:12-FA22:6

## Sheet: NMR Urine Metabolites
NMR urine metabolites
N-methylnicotinamide
N-methylnicotinic acid
phenylacetylglutamine
Hippurate
glucose
Urea
Acetate
Citrate
Creatinine
Glycolate
Trimethylamine-N-oxide
Ethylalcohol
Alanine
Formate
Lactate
Acetone
Taurine
N,N-Dimethylglycine
Glycine
2-Hydroxyisobutyrate
Valine
Isoleucine
Leucine
Prolinebetaine
4-Methylbenzylalcohol
Methionine
Acetoacetate
Tyrosine
Pseudouridine
Dimethylamine
Allantoin
Sucrose
Orotic acid
Trimethylamine
Methylguanidine
Scyllo-inositol
Propanediol
4-Hydroxyhippuric acid
Choline
Uracil
Fumarate
2-Oxoglutarate
3-Hydroxybutyrate
Proline
1-Methylhistidine
Isobutyrate
Phosphocholine
Glutamine
Succinic acid
3-methyl-2-oxovaleric-acid
3-hydroxyisovaleric acid
Ascorbic acid
Trans-aconitic acid
Threonine
Histidine
Guanidinoacetate
Creatine
4-hydroxyphenylacetate

## Sheet: GCMS Urine metabolites
GC-MS Urine Metabolites (named)
2-hydroxybutyric acid
3-hydroxy-3-methylglutaric acid (dicrotalic acid)
3-hydroxyphenylacetic acid
3-indoleacetic acid
4-hydroxyphenylacetic acid
5-hydroxyindole-3-acetic acid
6-deoxy-D-glucose 1
allo-inositol
arachidic acid
catechol
cellobiose 1
citric acid
Creatinine
D-allose 1
D-glucose 1
DL-3-aminoisobutyric acid 2
DL-4-hydroxy-3-methoxymandelic acid
D-lyxose 2
D-mannitol
dopamine (hydroxytyramine)
D-saccharic acid
D-sorbitol
D-threitol
galacturonic acid 1
gluconic acid 2
gluconic acid lactone 1
glyceric acid
glycerol
glycerol 1-phosphate
glycine
glycolic acid
hippuric acid 2
hypoxanthine
isoxanthopterin
L-(+) lactic acid
L-dithiothreitol 1
L-pyroglutamic acid
malonic acid 1
methyl-beta-D-galactopyranoside
Myristic Acid d27
oxalic acid
palmitic acid
pantothenic acid 2
p-cresol
phosphoric acid
porphine 1
quinic acid
ribonic acid-gamma-lactone 1
sedoheptulose anhydride monohydrate
stearic acid
succinic acid
Sucrose
tartaric acid
tartronic acid
Taurine 3TMS
trans-aconitic acid
uric acid 1
xylitol
Bisphenol A monomethyl ether, TMS derivative
(R*,R*)-2,3-Dihydroxybutanoic acid, tris(trimethylsilyl)-
(R*,S*)-3,4-DIHYDROXYBUTANOIC ACID TRITMS
1,2-Dithiane-4,5-diol, (Z)-, 2TMS derivative
{4-Methoxy-2-[(trimethylsilyl)oxy]phenyl}{2-[(trimethylsilyl)oxy]phenyl}methanone
1-Methyl-L-histidine, TMS derivative
1-Methyl-N,N-bis(trimethylsilyl)-4-[(trimethylsilyl)oxy]-1H-imidazol-2-amine
2,3-Dihydroxy-2-methylpropanoic acid, 3TMS derivative
2-Methylpentan-2-ol, trimethylsilyl ether
2,4(1H,3H)-Pyrimidinedione, 1,3-dimethyl-5-[(trimethylsilyl)oxy]-
3-Aminoisobutyric acid, 3TMS derivative
3-Hydroxyisovaleric acid, 2TMS derivative
4-Nitrophenyl-á-D-galacturonide, tris(trimethylsilyl) ether, trimethylsilyl ester
6-Azathymine, bis(trimethylsilyl) ether
6-Hydroxy-à-methylnaphthaleneacetic acid, di-TMS
Aconitic acid, (E)-, 3TMS derivative
á-D-Glucopyranosiduronic acid, 3-(5-ethylhexahydro-2,4,6-trioxo-5-pyrimidinyl)-1,1-dimethylpropyl 2,3,4-tris-O-(trimethylsilyl)-, methyl ester
Butylated Hydroxytoluene, TMS derivative
Calycanthidine, 1-demethyl-, (2á,3á)-
Cyclopentasiloxane, decamethyl-
D-(-)-Rhamnose, tetrakis(trimethylsilyl) ether, methyloxime (syn)
D-(+)-Galacturonic acid, 5TMS derivative
D-Lactose, octakis(trimethylsilyl) ether, methyloxime (isomer 2)
Dodecane
Ethanol, 2-(methylamino)-, N-trifluoroacetyl, O-(tert-butyldimethylsilyl)
Ethyl à-D-glucopyranoside, 4TMS derivative
Galactaric acid, (R,S,R,S)-, 6TMS derivative
Glycerol monostearate, 2TMS derivative
L-5-Oxoproline, , 2TMS derivative
Levoglucosan, 3TMS derivative
L-Threonic acid, tris(trimethylsilyl) ether, trimethylsilyl ester
L-Tyrosine, 3TMS derivative
meso-Erythritol, 4TMS derivative
m-Trimethylsilyloxy(trimethylsilyl)hippurate
Myo-Inositol, 6TMS derivative
N-Acetyl glucosamine methoxime, tetrakis(trimethylsilyl)
Octadecane, 3-ethyl-5-(2-ethylbutyl)-
Paracetamol, 2TMS derivative
Pentanedioic acid, 2-(methoxyimino)-, bis(trimethylsilyl) ester
Phenol, 2,4-bis(1,1-dimethylethyl)-, phosphite (3:1)
Pseudo uridine penta-tms
p-Tolyl-á-D-glucuronide, tris(trimethylsilyl) ether, trimethylsilyl ester
Ribonic acid, 2-desoxy-tetrakis-O-(trimethylsilyl)-
Salicylic acid, 2TMS derivative
Serine, 3TMS derivative
Silanol, trimethyl-, phosphate (3:1)
Sulfuric acid, 2TMS derivative
Tartaric acid, 4TMS derivative
Trimethylsilyl 5-(2,5-dimethylphenoxy)-2,2-dimethylpentanoate
